# Supplementary material for: Comparison of Overall Survival between Surgical Resection and Radiofrequency Ablation for Hepatitis B-Related Hepatocellular Carcinoma
Source: Cancers (Basel). 2021 Nov 29;13(23):6009. doi: 10.3390/cancers13236009 (PMC8657180; doi:10.3390/cancers13236009)
Supplement: Supplementary file 1 [file cancers-13-06009-s001.zip]

Archive with 1 entries (1 files):
- cancers-1476653-supplementary.pdf
